# Supplementary material for: Prediction and control of COVID-19 spreading based on a hybrid intelligent model
Source: PLoS One. 2021 Feb 11;16(2):e0246360. doi: 10.1371/journal.pone.0246360 (PMC7877772; doi:10.1371/journal.pone.0246360)
Supplement: S1 Dataset — (ZIP) [file pone.0246360.s001.zip]

Archive with 1 entries (1 files):
- minimal data set.xlsx
