# Supplementary material for: Prediction and control of COVID-19 spreading based on a hybrid intelligent model
Source: PLoS One. 2021 Feb 11;16(2):e0246360. doi: 10.1371/journal.pone.0246360 (PMC7877772; doi:10.1371/journal.pone.0246360)
Supplement: S1 Dataset — (ZIP) [file pone.0246360.s001.zip › minimal data set.xlsx]

## Sheet: Sheet1
Date	2/26/20	2/27/20	2/28/20	2/29/20	2003-01-20	2003-02-20	2003-03-20	2003-04-20	2003-05-20	2003-06-20	2003-07-20	2003-08-20	2003-09-20	2003-10-20	2003-11-20	2003-12-20	3/13/20	3/14/20	3/15/20	3/16/20	3/17/20	3/18/20	3/19/20	3/20/20	3/21/20	3/22/20	3/23/20	3/24/20	3/25/20	3/26/20	3/27/20	3/28/20	3/29/20	3/30/20	3/31/20	2004-01-20	2004-02-20	2004-03-20	2004-04-20	2004-05-20	2004-06-20	2004-07-20	2004-08-20	2004-09-20	2004-10-20	2004-11-20	2004-12-20	4/13/20	4/14/20
Daily new confirmed	5	0	0	0	0	1	0	1	4	1	0	11	0	6	5	4	18	25	21	23	79	34	57	137	193	283	224	418	345	310	232	482	502	487	352	323	1138	1119	1074	1146	1222	852	926	1661	2210	1930	1781	1089	1442
Daily new Death	0	0	0	0	0	0	0	0	0	0	0	0	0	0	0	0	0	0	0	0	0	0	1	3	2	5	7	7	9	12	11	20	15	22	22	23	42	39	59	60	73	54	67	114	133	141	115	68	99
[truncated: 182 more columns]
